# Supplementary material for: Two myeloid leukemia cases with rare FLT3 fusions
Source: Cold Spring Harb Mol Case Stud. 2018 Dec;4(6):a003079. doi: 10.1101/mcs.a003079 (PMC6318770; doi:10.1101/mcs.a003079)
Supplement: Supplemental Material [file supp_mcs.a003079_Supplemental_Table_2.xlsx]

## Sheet: Sheet1
Supplementary Table 2. FLT3 fusions detected by RNAseq
SampleID	LeftGene	LeftChr	LeftPos	RightGene	RightChr	RightPos	NumReadsSpanningFusion	NumSpanningMatePairs	NumMatePairsOneEndOnlySpanning	StrandInfo	LeftFlankingSequence	RightFlankingSequence	RightGeneBiotype, break coding position
13-00656	MYO18A	17	27423335	FLT3	13	28608319	8	4	6	rr	ACCGTGCCACTTCCATCTCATTATGGTAATGATACAAAGGAGGGGGGTGG	TACAGGTGACCGGCTCCTCAGATAATGAGTACTTCTACGTTGATTTCAGA	Exon14, Q580
13-00656	MYO18A	17	27423778	FLT3	13	28608270	53	4	42	rr	CTGGAGGGCCAGCAGGTCCGCAACCACGAACTGGAGAAGAAGCAGAGGAG	AGAATATGAATATGATCTCAAATGGGAGTTTCCAAGAGAAAATTTAGAGT	Exon14, R596
15-00557	MYO18A	17	27423335	FLT3	13	28608319	11	2	10	rr	ACCGTGCCACTTCCATCTCATTATGGTAATGATACAAAGGAGGGGGGTGG	TACAGGTGACCGGCTCCTCAGATAATGAGTACTTCTACGTTGATTTCAGA	Exon14, Q580
15-00557	MYO18A	17	27423778	FLT3	13	28608270	20	2	17	rr	CTGGAGGGCCAGCAGGTCCGCAACCACGAACTGGAGAAGAAGCAGAGGAG	AGAATATGAATATGATCTCAAATGGGAGTTTCCAAGAGAAAATTTAGAGT	Exon14, R596
14-00126	ETV6	12	12037520	FLT3	13	28608350	133	8	85	fr	TCCGGATAGTGGATCCCAACGGACTGGCTCGACTGTGGGGAAACCATAAG	CAATTTAGGTATGAAAGCCAGCTACAGATGGTACAGGTGACCGGCTCCTC	Exon 14, Q569
